# Supplementary material for: Data on the application of early coagulation support protocol in the management of major trauma patients
Source: Data Brief. 2019 Nov 7;27:104768. doi: 10.1016/j.dib.2019.104768 (PMC6861613; doi:10.1016/j.dib.2019.104768)
Supplement: Multimedia component 1 [file mmc1.xls]

## Sheet: Table S1
Table S1. Stratified analysis: raw data
EC24h	PLT_24h	PFC_24h	DAY_LOS_ICU	DAY_LOS_HOSPITAL	ID	SURV_24H	SURV_28G	CRITERIO_PAS	CRITERIO_BE	CRITERIO_LAT	CRITERIO_HB	AIS_TESTA_DICO	GRUPPO_DICO	CL_AGE1	CL_AGE2	CL_AGE3	CL_NUM1	CL_NUM2	CL_NUM3
3	0	0	8	17	POST_1	0	0	0	1	0	0	0	0	0	1	0	1	0	0
0	0	0	11	33	POST_104	0	0	1	0	0	0	0	0	1	0	0	1	0	0
0	0	0	5	32	POST_109	0	0	0	1	0	0	0	0	1	0	0	1	0	0
0	0	0	6	18	POST_111	0	0	0	1	0	0	0	0	1	0	0	1	0	0
0	0	0	1	11	POST_113	0	0	1	0	0	0	0	0	1	0	0	1	0	0
0	0	0	6	23	POST_115	0	0	0	1	0	0	0	0	0	1	0	1	0	0
0	0	6	1	1	POST_118	1	1	1	0	0	0	1	0	0	0	1	1	0	0
9	6	11	1	1	POST_12	1	1	0	1	0	0	1	0	0	1	0	1	0	0
2	0	0	20	49	POST_131	0	0	1	1	1	0	0	0	0	0	1	0	0	1
0	0	0	18	63	POST_134	0	0	1	1	0	0	0	0	0	0	1	0	1	0
0	0	0	13	49	POST_140	0	0	1	1	1	0	0	0	1	0	0	0	0	1
0	0	0	8	17	POST_142	0	0	0	1	0	0	0	0	0	1	0	1	0	0
4	4	0	2	2	POST_145	0	1	0	1	1	1	1	0	0	0	1	0	0	1
0	0	0	7	27	POST_151	0	0	1	0	1	0	0	0	0	1	0	0	1	0
0	0	0	8	8	POST_153	0	1	0	0	1	0	0	0	1	0	0	1	0	0
11	6	0	3	32	POST_154	0	0	1	0	0	0	0	0	1	0	0	1	0	0
4	0	0	12	62	POST_155	0	0	1	0	0	0	0	0	0	0	1	1	0	0
0	0	0	41	41	POST_158	0	0	1	0	0	0	0	0	0	1	0	1	0	0
4	0	0	16	31	POST_16	0	1	1	0	0	1	0	0	0	0	1	0	1	0
4	0	0	20	34	POST_160	0	0	0	1	0	0	0	0	0	1	0	1	0	0
2	0	0	3	11	POST_168	0	0	1	0	0	0	0	0	0	1	0	1	0	0
0	0	0	2	14	POST_169	0	0	1	1	1	0	0	0	0	1	0	0	0	1
15	0	10	18	95	POST_17	0	0	1	1	1	1	0	0	1	0	0	0	0	1
2	0	0	34	42	POST_173	0	0	1	0	0	0	1	0	0	0	1	1	0	0
0	0	0	25	28	POST_174	0	0	0	0	1	1	0	0	0	1	0	0	1	0
0	0	0	5	5	POST_176	0	1	0	0	0	1	1	0	0	1	0	1	0	0
0	0	0	4	4	POST_178	0	1	1	1	1	0	1	0	0	0	1	0	0	1
8	0	8	90	139	POST_179	0	0	0	1	1	0	0	0	0	1	0	0	1	0
8	0	7	9	9	POST_18	0	1	0	0	0	1	0	0	0	0	1	1	0	0
5	0	0	7	14	POST_180	0	0	1	1	1	0	0	0	1	0	0	0	0	1
0	0	0	19	40	POST_183	0	0	0	1	0	0	0	0	0	1	0	1	0	0
0	0	0	12	17	POST_189	0	0	0	1	0	0	0	0	0	0	1	1	0	0
1	0	0	38	120	POST_192	0	0	1	1	1	0	1	0	0	1	0	0	0	1
0	0	0	1	19	POST_193	0	0	0	1	0	0	0	0	0	1	0	1	0	0
0	0	0	4	13	POST_194	0	0	0	1	0	0	1	0	0	1	0	1	0	0
1	0	0	2	14	POST_195	0	0	0	1	0	0	0	0	0	0	1	1	0	0
0	0	0	26	43	POST_198	0	0	1	0	0	0	0	0	0	1	0	1	0	0
3	0	0	57	107	POST_2	0	0	0	1	0	0	0	0	0	1	0	1	0	0
28	29	24	9	9	POST_200	0	1	1	1	1	1	0	0	0	1	0	0	0	1
0	0	0	14	32	POST_201	0	0	0	1	0	0	0	0	0	1	0	1	0	0
2	0	0	1	1	POST_202	1	1	1	0	0	0	1	0	0	1	0	1	0	0
24	8	17	10	10	POST_204	0	1	1	1	1	1	0	0	0	1	0	0	0	1
0	0	0	2	2	POST_205	0	0	1	0	0	0	0	0	1	0	0	1	0	0
0	5	0	11	31	POST_208	0	1	0	1	0	0	1	0	0	0	1	1	0	0
0	0	0	6	9	POST_209	0	0	0	1	0	0	1	0	1	0	0	1	0	0
16	12	21	39	78	POST_21	0	0	1	1	1	1	1	0	1	0	0	0	0	1
0	0	0	42	48	POST_211	0	0	0	1	1	0	0	0	1	0	0	0	1	0
2	0	0	24	38	POST_212	0	0	0	1	1	0	0	0	0	1	0	0	1	0
0	0	0	1	1	POST_216	1	1	1	0	0	0	1	0	0	0	1	1	0	0
0	0	0	3	38	POST_217	0	0	1	0	0	0	0	0	0	1	0	1	0	0
8	0	6	21	65	POST_22	0	0	1	1	0	1	0	0	1	0	0	0	0	1
0	0	0	60	60	POST_220	0	0	1	0	0	0	1	0	1	0	0	1	0	0
0	0	0	4	19	POST_222	0	0	0	1	0	0	0	0	1	0	0	1	0	0
0	6	13	33	33	POST_225	0	1	1	1	1	0	0	0	0	1	0	0	0	1
1	4	4	73	73	POST_226	0	0	1	1	1	1	1	0	0	1	0	0	0	1
0	0	0	3	18	POST_227	0	0	0	1	1	0	0	0	0	1	0	0	1	0
0	0	0	4	14	POST_228	0	0	0	1	0	0	0	0	1	0	0	1	0	0
6	0	0	2	19	POST_23	0	0	0	1	0	1	0	0	0	0	1	0	1	0
12	5	6	15	15	POST_230	0	0	1	0	0	1	0	0	0	1	0	0	1	0
26	13	22	3	3	POST_231	1	1	1	1	1	0	0	0	0	1	0	0	0	1
2	0	0	4	31	POST_232	0	0	0	1	0	0	0	0	0	0	1	1	0	0
4	0	9	79	81	POST_233	0	0	0	1	0	0	1	0	0	1	0	1	0	0
0	0	0	7	7	POST_236	1	1	1	1	0	0	1	0	0	1	0	0	1	0
2	0	0	13	47	POST_237	0	0	0	1	1	0	0	0	0	0	1	0	1	0
0	0	0	1	1	POST_238	1	1	1	1	1	0	0	0	1	0	0	0	0	1
11	0	13	1	1	POST_24	0	1	0	1	0	0	1	0	1	0	0	1	0	0
0	0	0	17	65	POST_240	0	0	0	1	0	0	0	0	0	1	0	1	0	0
0	0	0	45	52	POST_242	0	0	1	1	1	0	0	0	0	1	0	0	0	1
2	0	0	10	30	POST_245	0	0	0	1	0	0	0	0	0	1	0	1	0	0
0	0	0	3	30	POST_246	0	0	0	1	0	0	0	0	0	1	0	1	0	0
0	0	0	40	40	POST_252	0	0	0	1	0	0	0	0	0	0	1	1	0	0
0	0	0	57	57	POST_253	0	1	0	1	0	0	1	0	0	0	1	1	0	0
2	0	0	3	35	POST_254	0	0	0	0	1	0	0	0	0	1	0	1	0	0
0	0	0	14	19	POST_255	0	0	1	1	0	0	0	0	0	0	1	0	1	0
0	0	0	4	60	POST_256	0	1	1	1	0	0	0	0	0	1	0	0	1	0
0	0	0	16	43	POST_257	0	0	1	1	1	1	0	0	0	1	0	0	0	1
7	6	4	19	65	POST_26	0	0	1	0	0	1	0	0	0	0	1	0	1	0
6	6	6	15	20	POST_28	0	0	1	0	0	0	0	0	0	1	0	1	0	0
3	0	0	1	12	POST_3	0	0	1	1	0	0	0	0	1	0	0	0	1	0
4	0	0	13	49	POST_32	0	0	1	1	1	0	1	0	1	0	0	0	0	1
6	6	5	9	15	POST_33	0	0	0	1	0	0	1	0	1	0	0	1	0	0
5	0	0	20	49	POST_34	0	1	1	0	0	0	1	0	0	0	1	1	0	0
6	6	6	9	15	POST_35	0	0	1	0	0	0	0	0	0	1	0	1	0	0
11	6	5	23	34	POST_37	0	0	0	1	1	0	0	0	0	1	0	0	1	0
5	6	4	2	28	POST_38	0	0	1	0	0	0	0	0	1	0	0	1	0	0
4	0	5	34	40	POST_4	0	0	0	0	0	1	0	0	1	0	0	1	0	0
4	0	5	2	2	POST_41	0	1	1	1	1	1	1	0	0	0	1	0	0	1
11	0	6	3	32	POST_43	0	0	1	0	0	0	0	0	1	0	0	1	0	0
4	0	0	31	62	POST_44	0	0	1	0	0	0	0	0	0	0	1	1	0	0
6	0	0	20	34	POST_46	0	0	0	1	0	0	0	0	0	1	0	1	0	0
11	6	7	1	1	POST_48	1	1	1	1	0	1	1	0	1	0	0	0	0	1
4	0	0	19	40	POST_49	0	0	1	1	0	0	1	0	1	0	0	0	1	0
4	0	0	48	95	POST_5	0	0	1	0	0	0	0	0	0	0	1	1	0	0
3	0	0	14	55	POST_50	0	0	1	0	0	0	1	0	0	1	0	1	0	0
3	0	0	3	16	POST_51	0	0	1	0	0	1	1	0	0	0	1	0	1	0
0	0	0	10	95	POST_54	0	0	1	0	0	0	1	0	0	0	1	1	0	0
2	0	0	3	16	POST_56	0	0	0	1	0	0	0	0	0	1	0	1	0	0
0	0	0	1	12	POST_58	0	0	1	0	0	1	0	0	1	0	0	0	1	0
6	0	3	5	17	POST_6	0	0	0	0	0	1	0	0	1	0	0	1	0	0
8	4	6	18	95	POST_62	0	0	0	1	1	1	0	0	1	0	0	0	0	1
0	0	0	11	25	POST_63	0	0	0	1	0	0	0	0	1	0	0	1	0	0
0	0	0	1	1	POST_71	0	1	1	1	1	1	0	0	0	1	0	0	0	1
0	0	0	9	51	POST_74	0	0	0	1	1	0	0	0	0	1	0	0	1	0
19	11	6	1	1	POST_75	1	1	0	1	1	1	1	0	0	1	0	0	0	1
0	0	0	1	19	POST_76	0	0	0	1	0	0	0	0	1	0	0	1	0	0
0	0	0	21	65	POST_79	0	0	1	1	0	1	0	0	1	0	0	0	0	1
4	0	4	17	66	POST_8	0	0	1	1	0	1	0	0	1	0	0	0	0	1
0	0	0	14	55	POST_81	0	0	1	0	0	0	1	0	0	1	0	1	0	0
2	0	0	5	18	POST_82	0	0	1	0	0	0	0	0	0	1	0	1	0	0
0	0	0	13	21	POST_83	0	0	0	1	0	0	0	0	0	1	0	1	0	0
0	0	0	9	19	POST_84	0	0	0	1	0	0	0	0	0	1	0	1	0	0
0	0	0	16	31	POST_86	0	0	1	0	0	1	0	0	0	0	1	0	1	0
2	6	0	9	26	POST_89	0	0	0	0	0	1	0	0	1	0	0	1	0	0
3	0	4	19	56	POST_9	0	0	1	1	0	0	0	0	1	0	0	0	1	0
0	0	0	1	1	POST_91	1	1	1	0	0	0	1	0	0	0	1	1	0	0
0	0	0	1	3	POST_96	0	0	0	1	0	0	0	0	1	0	0	1	0	0
2	0	0	1	1	POST_98	1	1	1	1	1	0	1	0	0	1	0	0	0	1
7	10	0	11	35	PRE_1	0	0	1	0	1	0	0	1	0	0	1	0	1	0
5	8	0	19	68	PRE_108	0	0	0	1	0	0	0	1	0	1	0	1	0	0
8	0	4	23	56	PRE_109	0	0	1	1	1	1	0	1	1	0	0	0	0	1
7	0	4	9	86	PRE_110	0	0	1	1	0	0	0	1	0	1	0	0	1	0
6	0	4	5	31	PRE_112	0	0	0	1	0	0	0	1	0	0	1	1	0	0
3	0	0	1	1	PRE_115	1	1	1	1	0	1	1	1	1	0	0	0	0	1
4	0	2	3	36	PRE_116	0	0	1	0	0	0	0	1	0	1	0	1	0	0
4	10	4	17	36	PRE_117	0	0	0	0	0	1	0	1	0	1	0	1	0	0
3	0	0	14	17	PRE_119	0	0	0	0	0	1	0	1	0	1	0	1	0	0
16	14	10	14	14	PRE_121	0	1	0	1	0	0	1	1	0	1	0	1	0	0
18	8	10	6	6	PRE_123	0	1	1	0	1	1	1	1	0	1	0	0	0	1
6	0	0	1	1	PRE_124	1	1	1	0	0	1	0	1	1	0	0	0	1	0
6	0	5	1	1	PRE_125	1	1	1	1	1	1	1	1	0	0	1	0	0	1
16	14	18	33	46	PRE_126	0	0	0	1	0	0	0	1	1	0	0	1	0	0
14	8	17	13	56	PRE_127	0	0	1	1	0	0	0	1	0	1	0	0	1	0
11	10	7	13	60	PRE_128	0	0	1	1	1	1	1	1	1	0	0	0	0	1
10	0	4	8	156	PRE_129	0	0	1	0	0	1	0	1	0	1	0	0	1	0
8	0	6	1	1	PRE_131	1	1	1	1	0	0	1	1	1	0	0	0	1	0
7	0	10	10	35	PRE_132	0	0	1	0	0	0	0	1	0	0	1	1	0	0
7	0	4	21	36	PRE_135	0	0	0	0	0	1	0	1	0	1	0	1	0	0
6	0	0	5	5	PRE_136	0	1	0	1	0	0	1	1	0	1	0	1	0	0
6	8	4	9	57	PRE_137	0	1	1	0	0	0	0	1	0	1	0	1	0	0
5	0	5	24	48	PRE_138	0	0	1	0	0	1	0	1	0	1	0	0	1	0
5	8	6	12	21	PRE_139	0	0	0	1	1	0	0	1	1	0	0	0	1	0
0	0	0	3	7	PRE_14	0	1	1	0	1	0	1	1	1	0	0	0	1	0
5	0	5	10	29	PRE_140	0	0	1	0	0	0	0	1	0	0	1	1	0	0
4	0	0	59	120	PRE_145	0	0	0	1	0	0	1	1	1	0	0	1	0	0
4	0	4	4	29	PRE_148	0	0	1	0	0	0	0	1	1	0	0	1	0	0
4	0	5	16	52	PRE_149	0	0	0	1	1	0	0	1	1	0	0	0	1	0
0	4	0	5	22	PRE_15	0	0	0	0	1	0	0	1	0	1	0	1	0	0
4	0	0	17	48	PRE_150	0	0	1	0	0	0	0	1	0	1	0	1	0	0
3	0	0	28	40	PRE_152	0	0	1	0	0	0	1	1	1	0	0	1	0	0
3	0	6	41	59	PRE_153	0	0	1	0	0	0	0	1	1	0	0	1	0	0
3	0	0	14	34	PRE_156	0	0	1	0	0	0	1	1	0	0	1	1	0	0
7	6	11	14	23	PRE_157	0	0	1	0	1	0	0	1	1	0	0	0	1	0
4	0	5	11	36	PRE_159	0	0	1	0	0	0	0	1	0	0	1	1	0	0
2	0	0	3	10	PRE_16	0	0	0	1	0	0	0	1	1	0	0	1	0	0
10	0	4	17	49	PRE_161	0	0	1	0	1	1	0	1	0	1	0	0	0	1
4	6	4	14	43	PRE_162	0	0	0	0	0	1	0	1	0	0	1	1	0	0
3	0	0	1	39	PRE_164	0	0	1	0	0	0	0	1	0	1	0	1	0	0
6	0	5	1	1	PRE_165	1	1	1	0	0	1	1	1	0	0	1	0	1	0
7	0	11	29	72	PRE_166	0	0	0	1	1	0	0	1	1	0	0	0	1	0
4	0	4	2	5	PRE_167	0	0	0	0	0	1	0	1	1	0	0	1	0	0
3	0	0	8	26	PRE_170	0	0	1	0	0	0	1	1	0	1	0	1	0	0
2	0	4	7	41	PRE_171	0	0	1	1	0	0	0	1	0	1	0	0	1	0
4	0	5	12	24	PRE_172	0	0	0	1	0	0	0	1	0	1	0	1	0	0
1	0	0	6	52	PRE_173	0	0	0	1	0	0	0	1	0	1	0	1	0	0
2	0	0	14	14	PRE_174	0	0	0	0	1	0	1	1	0	1	0	1	0	0
2	0	0	30	30	PRE_177	0	1	0	1	0	0	1	1	0	0	1	1	0	0
2	0	0	5	13	PRE_178	0	0	1	0	0	1	0	1	0	0	1	0	1	0
2	0	0	4	9	PRE_18	0	0	0	0	0	1	0	1	0	1	0	1	0	0
3	0	0	29	124	PRE_180	0	0	0	1	0	0	1	1	0	0	1	1	0	0
13	3	22	145	159	PRE_181	0	0	0	1	1	1	0	1	0	1	0	0	0	1
20	16	21	21	83	PRE_183	0	0	1	1	1	1	0	1	0	1	0	0	0	1
4	0	3	9	28	PRE_184	0	0	0	1	0	0	0	1	1	0	0	1	0	0
7	0	3	36	187	PRE_185	0	0	0	1	1	0	1	1	1	0	0	0	1	0
6	6	10	1	1	PRE_186	1	1	1	1	1	0	1	1	1	0	0	0	0	1
7	5	10	5	60	PRE_188	0	0	1	1	0	1	0	1	1	0	0	0	0	1
1	0	5	8	17	PRE_189	0	0	1	0	0	0	0	1	1	0	0	1	0	0
62	33	55	1	1	PRE_190	1	1	1	1	1	0	0	1	1	0	0	0	0	1
0	0	0	10	33	PRE_195	0	0	0	1	1	0	0	1	1	0	0	0	1	0
18	10	10	49	49	PRE_196	0	1	1	1	1	1	1	1	0	1	0	0	0	1
5	0	5	3	60	PRE_197	0	0	0	1	1	0	0	1	0	1	0	0	1	0
0	0	0	25	29	PRE_198	0	0	0	1	0	0	0	1	1	0	0	1	0	0
2	0	0	7	37	PRE_199	0	0	0	1	0	0	0	1	1	0	0	1	0	0
0	0	0	22	34	PRE_20	0	0	0	1	0	0	1	1	1	0	0	1	0	0
2	5	0	6	25	PRE_200	0	0	1	0	0	0	1	1	1	0	0	1	0	0
0	0	0	2	7	PRE_201	0	0	0	1	0	0	0	1	0	1	0	1	0	0
3	0	5	2	2	PRE_202	0	1	0	0	1	0	0	1	0	0	1	1	0	0
12	5	4	1	1	PRE_204	1	1	1	1	1	1	1	1	0	0	1	0	0	1
14	6	18	33	64	PRE_209	0	0	1	1	0	1	1	1	0	1	0	0	0	1
2	2	0	4	36	PRE_21	0	0	1	0	0	0	0	1	0	1	0	1	0	0
0	0	0	3	13	PRE_210	0	0	0	1	0	0	1	1	1	0	0	1	0	0
2	0	0	33	195	PRE_211	0	0	0	1	1	0	1	1	0	1	0	0	1	0
0	0	0	3	55	PRE_215	0	0	0	1	0	0	0	1	0	0	1	1	0	0
20	17	10	3	3	PRE_216	0	0	1	1	1	1	1	1	1	0	0	0	0	1
18	6	8	19	109	PRE_217	0	1	1	1	1	0	1	1	0	0	1	0	0	1
3	0	0	6	15	PRE_219	0	0	1	1	0	0	1	1	1	0	0	0	1	0
4	4	0	5	65	PRE_22	0	0	0	1	0	0	0	1	1	0	0	1	0	0
12	5	12	38	95	PRE_220	0	0	1	1	1	1	0	1	0	1	0	0	0	1
0	0	0	10	16	PRE_225	0	0	0	1	0	0	0	1	1	0	0	1	0	0
5	4	8	6	36	PRE_226	0	0	1	1	0	1	0	1	1	0	0	0	0	1
7	4	7	10	32	PRE_227	0	1	0	0	1	0	1	1	0	1	0	1	0	0
0	0	0	4	7	PRE_228	0	0	0	1	0	0	1	1	1	0	0	1	0	0
4	0	6	12	25	PRE_229	0	0	1	0	0	0	0	1	1	0	0	1	0	0
20	20	22	2	2	PRE_230	0	1	1	0	1	1	0	1	0	1	0	0	0	1
4	0	0	20	20	PRE_231	0	0	0	1	1	0	1	1	0	0	1	0	1	0
1	0	0	2	13	PRE_233	0	0	1	0	0	0	0	1	1	0	0	1	0	0
2	0	0	21	40	PRE_235	0	0	1	0	0	0	0	1	0	1	0	1	0	0
5	5	5	2	2	PRE_237	0	1	1	0	1	0	1	1	1	0	0	0	1	0
4	4	3	18	18	PRE_239	0	1	0	1	1	0	0	1	0	0	1	0	1	0
0	11	0	3	15	PRE_241	0	0	0	1	1	0	0	1	0	1	0	0	1	0
0	0	0	14	48	PRE_245	0	0	1	1	0	0	1	1	0	0	1	0	1	0
2	0	0	7	52	PRE_249	0	0	0	1	0	0	1	1	0	0	1	1	0	0
0	0	0	54	54	PRE_258	0	0	1	1	0	0	1	1	0	0	1	0	1	0
0	0	0	28	254	PRE_29	0	0	0	0	0	1	0	1	1	0	0	1	0	0
2	0	0	12	27	PRE_30	0	0	0	0	1	0	0	1	0	1	0	1	0	0
0	0	0	3	3	PRE_31	0	1	1	0	0	0	0	1	0	0	1	1	0	0
5	5	0	10	28	PRE_34	0	0	0	0	1	0	0	1	0	0	1	1	0	0
2	0	0	27	59	PRE_43	0	0	0	0	0	1	0	1	0	1	0	1	0	0
0	0	0	1	90	PRE_45	0	0	1	0	0	0	0	1	1	0	0	1	0	0
0	0	0	3	8	PRE_47	0	0	0	1	0	0	0	1	1	0	0	1	0	0
6	6	2	6	16	PRE_54	0	0	1	1	1	0	0	1	0	0	1	0	0	1
0	0	0	34	34	PRE_58	0	0	1	0	0	0	0	1	0	1	0	1	0	0
0	0	0	2	46	PRE_59	0	0	0	1	0	0	0	1	1	0	0	1	0	0
0	0	0	4	31	PRE_62	0	0	0	1	0	0	0	1	0	1	0	1	0	0
0	0	0	2	12	PRE_63	0	0	0	1	0	0	0	1	1	0	0	1	0	0
0	0	0	3	18	PRE_67	0	0	1	1	0	0	0	1	0	1	0	0	1	0
0	0	0	24	50	PRE_68	0	0	1	0	0	0	0	1	0	0	1	1	0	0
0	0	0	2	11	PRE_7	0	0	0	1	0	0	0	1	0	1	0	1	0	0
4	6	4	27	27	PRE_72	0	1	0	1	0	0	0	1	0	0	1	1	0	0
3	4	0	1	41	PRE_77	0	0	1	1	0	0	0	1	0	1	0	0	1	0
8	7	0	35	72	PRE_79	0	0	1	1	0	1	0	1	0	0	1	0	0	1
2	0	0	2	42	PRE_80	0	0	0	0	0	1	0	1	0	1	0	1	0	0
4	0	0	6	40	PRE_89	0	0	0	0	0	1	0	1	1	0	0	1	0	0
0	0	0	27	58	PRE_90	0	0	0	1	1	0	0	1	0	0	1	0	1	0
0	0	0	3	37	PRE_91	0	0	0	1	1	0	0	1	1	0	0	0	1	0
0	0	0	29	264	PRE_93	0	0	1	0	0	0	0	1	0	0	1	1	0	0
