# Supplementary material for: Data on the application of early coagulation support protocol in the management of major trauma patients
Source: Data Brief. 2019 Nov 7;27:104768. doi: 10.1016/j.dib.2019.104768 (PMC6861613; doi:10.1016/j.dib.2019.104768)
Supplement: Multimedia component 2 [file mmc2.xls]

## Sheet: Table S2
Table S2. Propensity-score matched analysis: raw data
GROUP	PAS_worst	GCS_admission	pH	Lactate	BE	FIB	INR	Hb	PLT	EC24h	PLT_24h	PFC_24h	ISS	AIS_head	AIS_chest	AIS_thorax	AIS_pelvis_limbs	AIS_face	AIS_ext	DAY_LOS_ICU	DAY_LOS_HOSPITAL	ID	SEX_NUM	AGE	SURV_24H	SURV_28G	CRITERIO_PAS	CRITERIO_BE	CRITERIO_LAT	CRITERIO_HB	NUMERO_CRITERI	CL_NUM1	CL_NUM2	CL_NUM3
2	70	8	7.33	2.4	-4.5	191	1.13	11.9	292	0	0	0	34	3	4	0	3	0	0	11	33	POST_104	0	18.7844	0	0	1	0	0	0	1	1	0	0
2	106	13	7.28	2.3	-8.8	218	1.07	15.5	346	0	0	0	19	3	0	0	3	0	1	5	32	POST_109	1	20.6434	0	0	0	1	0	0	1	1	0	0
2	110	14	7.27	2.1	-7.8	328	1.13	15.6	174	0	0	0	9	0	3	0	0	0	0	6	18	POST_111	1	26.5106	0	0	0	1	0	0	1	1	0	0
2	55	8	7.34	2.5	-5.3	272	1.07	9.7	252	0	0	0	9	3	0	0	0	0	0	1	11	POST_113	1	31.9918	0	0	1	0	0	0	1	1	0	0
2	137	13	7.26	2	-9.5	237	1.04	13.9	267	0	0	0	18	0	3	3	2	0	0	6	23	POST_115	1	45.8042	0	0	0	1	0	0	1	1	0	0
2	76	6	7.35	1.7	-4	121	1.12	13.1	110	0	0	6	25	5	0	0	0	0	0	1	1	POST_118	1	79.1458	1	1	1	0	0	0	1	1	0	0
2	97	13	7.37	4.5	-8.4	203	1.13	13.7	65	9	6	11	57	4	5	0	4	2	0	1	1	POST_12	1	49	1	1	0	1	0	0	1	1	0	0
2	80	3	6.94	10.1	-15.3	139	1.3	10.9	219	0	0	0	24	0	4	0	2	0	2	13	49	POST_140	1	23.154	0	0	1	1	1	0	3	0	0	1
2	140	3	7.57	6.5	4.9	949	1.14	9.2	97	0	0	0	16	0	0	4	0	0	0	8	8	POST_153	1	33.4182	0	1	0	0	1	0	1	1	0	0
2	70	14	7.39	3	-3.3	228	1.18	12.5	269	11	6	0	22	0	3	0	3	2	0	3	32	POST_154	1	33.5715	0	0	1	0	0	0	1	1	0	0
2	85	10	7.47	1.7	-1.7	292	1.06	12.6	162	0	0	0	9	0	3	0	0	0	0	41	41	POST_158	1	61.9165	0	0	1	0	0	0	1	1	0	0
2	90	15	7.39	3.5	-4.9	164	1.16	8.1	202	4	0	0	41	0	4	4	3	0	0	16	31	POST_16	1	87	0	1	1	0	0	1	2	0	1	0
2	98	15	7.43	1.7	-6.7	182	1.18	11.6	236	4	0	0	18	0	3	0	3	0	0	20	34	POST_160	0	42.4695	0	0	0	1	0	0	1	1	0	0
2	80	15	7.35	1.5	-2	223	1.13	12.7	239	2	0	0	20	0	4	0	2	0	0	3	11	POST_168	1	45	0	0	1	0	0	0	1	1	0	0
2	80	15	7.28	6	-10	160	1.13	12	216	0	0	0	50	0	0	0	5	0	5	2	14	POST_169	1	48	0	0	1	1	1	0	3	0	0	1
2	90	13	7.28	5.4	-8.4	76	1.8	8.1	80	15	0	10	38	0	2	3	5	0	0	18	95	POST_17	1	20	0	0	1	1	1	1	4	0	0	1
2	60	6	7.3	2.5	-4.9	96	1.22	11	134	2	0	0	32	4	4	0	0	0	0	34	42	POST_173	1	76	0	0	1	0	0	0	1	1	0	0
2	110	15	7.3	5	-4.6	104	1.27	8.1	171	0	0	0	21	0	1	2	4	0	0	25	28	POST_174	1	46	0	0	0	0	1	1	2	0	1	0
2	100	3	7.37	2.4	-5.7	119	1.41	8.2	235	0	0	0	41	5	4	0	0	0	0	5	5	POST_176	0	41	0	1	0	0	0	1	1	1	0	0
2	100	15	7.1	7.1	-7.2	186	1.49	12.05	170	8	0	8	57	0	4	4	5	0	0	90	139	POST_179	1	51	0	0	0	1	1	0	2	0	1	0
2	140	3	7.34	1.6	-5.9	283	1.08	9	269	8	0	7	41	3	4	4	2	0	0	9	9	POST_18	0	76	0	1	0	0	0	1	1	1	0	0
2	90	3	7	6	-7.5	155	1.32	11.4	407	5	0	0	57	0	4	4	5	0	0	7	14	POST_180	1	19	0	0	1	1	1	0	3	0	0	1
2	150	15	7.35	1.1	-7.9	355	1.3	11.2	295	0	0	0	20	0	4	2	0	0	0	12	17	POST_189	1	84	0	0	0	1	0	0	1	1	0	0
2	60	15	7.25	5	-10	216	1.07	12.8	207	1	0	0	32	4	0	0	0	0	4	38	120	POST_192	1	49	0	0	1	1	1	0	3	0	0	1
2	120	15	7.4	3	-8	274	1.25	13.2	251	0	0	0	16	0	0	0	4	0	0	1	19	POST_193	1	52	0	0	0	1	0	0	1	1	0	0
2	115	15	7.4	4	-7	227	1.07	15	137	0	0	0	16	4	0	0	0	0	0	4	13	POST_194	1	56	0	0	0	1	0	0	1	1	0	0
2	100	15	7.25	1.6	-6.3	171	1.48	11.3	117	1	0	0	34	0	4	3	0	0	3	2	14	POST_195	1	75	0	0	0	1	0	0	1	1	0	0
2	90	15	7.4	2.5	-0.1	297	1.06	12.6	269	0	0	0	22	1	3	3	2	0	0	26	43	POST_198	1	51	0	0	1	0	0	0	1	1	0	0
2	120	14	7.23	1.3	-9	230	0.95	16.4	300	3	0	0	43	0	5	3	3	0	0	57	107	POST_2	1	50	0	0	0	1	0	0	1	1	0	0
2	110	15	7.34	4.7	-8	216	1.18	10.7	247	0	0	0	41	0	0	0	4	0	5	14	32	POST_201	0	45	0	0	0	1	0	0	1	1	0	0
2	60	5	7.35	4	-5	248	1.25	10.1	217	2	0	0	50	5	3	0	3	4	3	1	1	POST_202	1	60	1	1	1	0	0	0	1	1	0	0
2	0	3	7.1	12	-6.4	112	1.73	6.5	165	24	8	17	66	0	4	4	5	0	5	10	10	POST_204	1	52	0	1	1	1	1	1	4	0	0	1
2	79		7.5	2	-5	119	1.12	11.5	293	0	0	0	25	0	0	0	0	0	5	2	2	POST_205	1	39	0	0	1	0	0	0	1	1	0	0
2	150	10	7.3	2	-8	250	1.02	15.5	228	0	5	0	16	4	0	0	0	0	0	11	31	POST_208	1	82	0	1	0	1	0	0	1	1	0	0
2	130	12	7.31	3.3	-10.2	236	1.1	13.5	319	0	0	0	43	5	3	3	0	0	0	6	9	POST_209	1	29	0	0	0	1	0	0	1	1	0	0
2	80	6	7.01	7.5	-13	75	1.45	7.5	108	16	12	21	66	5	5	4	0	0	0	39	78	POST_21	1	19	0	0	1	1	1	1	4	0	0	1
2	150	15	7.28	5	-6.7	144	1.29	9.4	144	2	0	0	32	0	3	0	0	4	0	24	38	POST_212	1	62	0	0	0	1	1	0	2	0	1	0
2	80	3	7.39	1.4	-5	259	1.2	12.7	158	0	0	0	75	6	0	0	0	0	0	1	1	POST_216	0	74	1	1	1	0	0	0	1	1	0	0
2	90	9	7.4	3	-1.9	192	1.12	12.6	251	0	0	0	24	0	0	0	4	2	2	3	38	POST_217	1	44	0	0	1	0	0	0	1	1	0	0
2	80	15	7.26	3.8	-11.7	208	1.19	9	238	8	0	6	50	0	5	0	5	0	0	21	65	POST_22	0	39	0	0	1	1	0	1	3	0	0	1
2	90	11	7.35	4	-6	161	1.04	15.4	242	0	0	0	26	5	1	0	0	0	0	60	60	POST_220	1	34	0	0	1	0	0	0	1	1	0	0
2	110	15	7.3	3	-8	168	1.02	13.2	259	0	0	0	17	1	2	3	0	0	2	4	19	POST_222	1	36	0	0	0	1	0	0	1	1	0	0
2	50	3	7.02	6.8	-14.3	27	3.16	9.7	31	0	6	13	57	0	4	5	4	4	0	33	33	POST_225	1	48	0	1	1	1	1	0	3	0	0	1
2	60	9	7.21	7.4	-13.4	152	1.39	7.9	116	1	4	4	66	5	4	5	4	0	0	73	73	POST_226	0	43	0	0	1	1	1	1	4	0	0	1
2	110	15	7.34	7	-10	133	1.17	16.5	218	0	0	0	25	0	0	5	0	0	0	3	18	POST_227	1	43	0	0	0	1	1	0	2	0	1	0
2	125	15	7.4	2	-10	258	0.96	11	261	0	0	0	29	0	2	5	0	0	0	4	14	POST_228	0	35	0	0	0	1	0	0	1	1	0	0
2	130	15	7.45	3.6	-6.9	203	1.14	8.7	153	6	0	0	16	0	0	0	4	0	0	2	19	POST_23	0	81	0	0	0	1	0	1	2	0	1	0
2	80	15	7.36	4	-3.9	292	1.51	6.3	23	12	5	6	34	0	3	0	3	0	4	15	15	POST_230	1	45	0	0	1	0	0	1	2	0	1	0
2	110	15	7.38	2	-9	323	1.16	9.8	165	2	0	0	25	0	0	0	4	3	0	4	31	POST_232	1	80	0	0	0	1	0	0	1	1	0	0
2	130	8	7.25	3	-7.5	188	1.46	13.8	141	4	0	9	41	5	0	0	0	4	0	79	81	POST_233	1	62	0	0	0	1	0	0	1	1	0	0
2	0	13	6.8	13	-17.4	136	1.55	10.6	189	0	0	0	66	0	5	5	4	0	0	1	1	POST_238	1	28	1	1	1	1	1	0	3	0	0	1
2	145	3	7.32	4	-7	85	1.5	14.8	152	11	0	13	41	5	0	0	0	4	0	1	1	POST_24	1	21	0	1	0	1	0	0	1	1	0	0
2	140	9	7.31	1	-6.2	298	1.13	15.3	225	0	0	0	18	0	3	0	0	3	0	17	65	POST_240	1	42	0	0	0	1	0	0	1	1	0	0
2	110	15	7.34	4.1	-6.2	194	1.15	14.7	209	2	0	0	48	0	4	4	4	0	0	10	30	POST_245	1	48	0	0	0	1	0	0	1	1	0	0
2	105	15	7.4	2	-7	247	1.06	14	297	0	0	0	16	0	4	0	0	0	0	3	30	POST_246	1	52	0	0	0	1	0	0	1	1	0	0
2	100	15	7.35	2.5	-8	274	1.09	9.5	167	0	0	0	29	2	5	0	0	0	0	40	40	POST_252	1	65	0	0	0	1	0	0	1	1	0	0
2	120	7	7.35	3	-7	335	1.09	12.6	158	0	0	0	48	4	4	0	5	4	0	57	57	POST_253	1	74	0	1	0	1	0	0	1	1	0	0
2	110	15	7.39	5.7	-5.5	213	1.08	11.8	193	2	0	0	16	0	0	0	5	0	0	3	35	POST_254	1	51	0	0	0	0	1	0	1	1	0	0
2	85	15	7.3	3	-7	301	1.04	9.3	227	0	0	0	18	0	3	3	0	0	0	14	19	POST_255	0	74	0	0	1	1	0	0	2	0	1	0
2	90	15	7.34	4	-6.7	287	1.11	12.1	178	0	0	0	41	0	0	4	5	0	0	4	60	POST_256	1	62	0	1	1	1	0	0	2	0	1	0
2	50	15	7.203	6.6	-7.8	179	1.19	7.6	66	0	0	0	66	0	4	5	5	0	0	16	43	POST_257	1	51	0	0	1	1	1	1	4	0	0	1
2	85	14	7.35	0.7	-2.7	143	1.32	6.4	50	7	6	4	18	3	3	0	0	0	0	19	65	POST_26	0	74	0	0	1	0	0	1	2	0	1	0
2	90	14	7.39	1.8	-2.4	178	0.94	13	201	6	6	6	41	0	0	4	5	0	0	15	20	POST_28	1	49	0	0	1	0	0	0	1	1	0	0
2	120	7	7.22	2.2	-8.1	114	1.24	11.8	161	6	6	5	48	4	4	4	0	0	0	9	15	POST_33	1	18	0	0	0	1	0	0	1	1	0	0
2	60	12	7.3	2	-5	273	1.06	10.9	226	5	0	0	50	5	4	0	3	0	0	20	49	POST_34	0	84	0	1	1	0	0	0	1	1	0	0
2	90	13	7.39	1.8	-2.4	178	0.94	13	202	6	6	6	41	3	0	4	4	0	0	9	15	POST_35	1	49	0	0	1	0	0	0	1	1	0	0
2	170	15	7.32	11.1	-12.6	110	1.28	9.1	194	11	6	5	34	0	3	4	3	2	0	23	34	POST_37	1	63	0	0	0	1	1	0	2	0	1	0
2	75	9	7.29	4.8	-5	69	1.59	10.2	125	5	6	4	18	0	3	0	3	0	0	2	28	POST_38	1	18	0	0	1	0	0	0	1	1	0	0
2	90	3	7.24	8.4	-10	120	4.43	7.9	178	4	0	5	50	5	4	0	3	0	0	2	2	POST_41	0	69	0	1	1	1	1	1	4	0	0	1
2	70	14	7.39	3	-3.3	228	1.18	13.4	220	11	0	6	32	0	4	0	4	0	0	3	32	POST_43	1	33	0	0	1	0	0	0	1	1	0	0
2	98	15	7.3	1.7	-6.7	182	1.18	10.9	236	6	0	0	34	3	3	0	5	0	0	20	34	POST_46	0	42	0	0	0	1	0	0	1	1	0	0
2	70	4	7.34	1.6	-7	166	1.08	12.3	249	4	0	0	34	5	0	0	0	3	0	19	40	POST_49	1	23	0	0	1	1	0	0	2	0	1	0
2	64	13	7.41	3.8	-4.2	70	1.39	10.6	136	4	0	0	42	0	5	0	4	1	0	48	95	POST_5	1	73	0	0	1	0	0	0	1	1	0	0
2	84	3	7.4	0.7	-5.8	180	1.11	10	330	3	0	0	29	5	0	0	0	2	0	14	55	POST_50	1	40	0	0	1	0	0	0	1	1	0	0
2	90	14	7.39	1.4	-4	171	1.17	8	126	3	0	0	29	4	2	0	3	0	0	3	16	POST_51	1	80	0	0	1	0	0	1	2	0	1	0
2	75	15	7.25	3.6	-6	279	1.12	6.9	204	0	0	0	32	0	4	4	0	0	0	1	12	POST_58	0	22.9788	0	0	1	0	0	1	2	0	1	0
2	110	15	7.32	0.8	0.8	100	1.32	9	150	6	0	3	27	0	3	3	3	0	0	5	17	POST_6	1	21	0	0	0	0	0	1	1	1	0	0
2	125	15	7.3	5.4	-8.4	76	1.8	8.1	80	8	4	6	16	0	0	0	4	0	0	18	95	POST_62	1	22.1246	0	0	0	1	1	1	3	0	0	1
2	0	3	7.4	14	-13	185	1.05	5.3	81	0	0	0	34	0	3	0	5	0	0	1	1	POST_71	1	40.8734	0	1	1	1	1	1	4	0	0	1
2	97	14	6.95	9.8	-17.7	51	1.92	8.7	65	19	11	6	41	4	4	3	4	2	0	1	1	POST_75	1	48.4435	1	1	0	1	1	1	3	0	0	1
2	130	14	7.29	2.1	-9.6	228	0.98	13.6	86	0	0	0	20	0	4	0	2	0	0	1	19	POST_76	1	29.0404	0	0	0	1	0	0	1	1	0	0
2	80	14	7.26	3.8	-11.7	208	1.19	9	238	0	0	0	32	0	4	0	4	0	0	21	65	POST_79	0	38.4038	0	0	1	1	0	1	3	0	0	1
2	80	11	7.2	3.4	-11.5	112	1.41	7.4	191	4	0	4	50	3	3	4	5	0	0	17	66	POST_8	0	35	0	0	1	1	0	1	3	0	0	1
2	84	4	7.4	0.7	-5.8	180	1.11	10	330	0	0	0	25	5	0	0	0	0	0	14	55	POST_81	1	47.8357	0	0	1	0	0	0	1	1	0	0
2	86	15	7.28	2.8	-6	144	1.16	9.6	256	2	0	0	18	0	3	0	3	0	0	5	18	POST_82	1	47.8795	0	0	1	0	0	0	1	1	0	0
2	100	15	7.31	2.8	-8	283	1.15	13.9	227	0	0	0	21	0	4	0	2	1	0	13	21	POST_83	1	40.6982	0	0	0	1	0	0	1	1	0	0
2	176	15	7.31	1.6	-8	350	1.35	12.1	115	0	0	0	16	0	4	0	0	0	0	9	19	POST_84	1	61.7495	0	0	0	1	0	0	1	1	0	0
2	90	15	7.39	2.3	-4.9	164	1.16	8.1	202	0	0	0	19	0	3	0	3	0	1	16	31	POST_86	1	87.0253	0	0	1	0	0	1	2	0	1	0
2	180	10	7.29	1.6	-5	262	1.17	8.2	108	2	6	0	25	0	3	0	0	4	0	9	26	POST_89	0	18	0	0	0	0	0	1	1	1	0	0
2	85	14	7.2	2.4	-8	185	1.16	13.2	197	3	0	4	42	3	5	0	3	0	0	19	56	POST_9	1	29	0	0	1	1	0	0	2	0	1	0
2	70	4	7.41	1.8	-2.4	337	1.02	11	168	0	0	0	16	4	0	0	0	0	0	1	1	POST_91	0	77.5414	1	1	1	0	0	0	1	1	0	0
1	80	15	7.31	7	-6	438	1.11	11.5	249	7	10	0	50	0	4	3	5	1	3	11	35	PRE_1	1	77.4921	0	0	1	0	1	0	2	0	1	0
1	130	15	7.24	4.7	-8.1	277	0.98	12.6	309	5	8	0	29	3	4	2	0	0	0	19	68	PRE_108	1	47.0089	0	0	0	1	0	0	1	1	0	0
1	80	15	7.17	5	-10	100	1.4	9	200	8	0	4	34	0	3	3	4	0	0	23	56	PRE_109	0	23	0	0	1	1	1	1	4	0	0	1
1	90	14	7.27	3	-7.1	115	2.25	10.7	180	7	0	4	34	0	3	4	3	0	0	9	86	PRE_110	0	50	0	0	1	1	0	0	2	0	1	0
1	150	14	7.2	3	-6.4	309	0.96	12.5	213	6	0	4	17	0	0	2	3	0	2	5	31	PRE_112	0	75	0	0	0	1	0	0	1	1	0	0
1	60	3	7.25	4.9	-6.6	48	1.74	7.8	179	3	0	0	29	5	0	0	0	2	0	1	1	PRE_115	0	19	1	1	1	1	0	1	3	0	0	1
1	75	15	7.31	0.7	-5	157	1.16	10.2	158	4	0	2	20	1	0	2	4	0	0	3	36	PRE_116	0	62	0	0	1	0	0	0	1	1	0	0
1	102	14	7.42	1.8	1.2	121	1.37	7.9	90	4	10	4	41	3	2	4	4	0	0	17	36	PRE_117	0	54	0	0	0	0	0	1	1	1	0	0
1	124	15	7.39	1.1	-3.5	281	1.06	8.1	305	3	0	0	32	0	4	4	0	0	0	14	17	PRE_119	0	45	0	0	0	0	0	1	1	1	0	0
1	100	3	7.15	4.3	-10	308	1.2	15.6	111	16	14	10	50	4	5	3	1	1	0	14	14	PRE_121	1	53	0	1	0	1	0	0	1	1	0	0
1	80	3	7.05	6.2	-5.7	129	1.44	5.4	122	18	8	10	57	4	5	4	3	2	0	6	6	PRE_123	1	60	0	1	1	0	1	1	3	0	0	1
1	70	3	7.25	2.2	-3.1	130	1.6	8	135	6	0	0	41	0	5	0	4	0	0	1	1	PRE_124	1	31	1	1	1	0	0	1	2	0	1	0
1	80	3	7.28	3.6	-10.5	76	1.45	11.7	164	8	0	6	59	5	5	0	3	0	0	1	1	PRE_131	1	28	1	1	1	1	0	0	2	0	1	0
1	80	15	7.44	3.7	-5.2	438	1.11	11.5	249	7	0	10	48	0	4	4	4	0	0	10	35	PRE_132	1	80	0	0	1	0	0	0	1	1	0	0
1	100	4	7.15	3.2	-7.2	172	1.02	11.5	202	6	0	0	66	5	5	4	0	3	0	5	5	PRE_136	1	43	0	1	0	1	0	0	1	1	0	0
1	84	15	7.38	2.4	0.7	253	1.12	10.8	162	6	8	4	33	2	5	2	0	0	0	9	57	PRE_137	1	43	0	1	1	0	0	0	1	1	0	0
1	70	12	7.25	2.2	-3.1	115	1.41	8.6	134	5	0	5	25	0	3	4	0	0	0	24	48	PRE_138	1	41	0	0	1	0	0	1	2	0	1	0
1	129	15	7.13	7.1	-7.6	139	1.3	11.3	152	5	8	6	41	3	4	4	0	0	0	12	21	PRE_139	1	30	0	0	0	1	1	0	2	0	1	0
1	84	3	7.1	8.1	-6	181	1.38	12.6	163	0	0	0	41	4	3	0	0	4	0	3	7	PRE_14	1	21.859	0	1	1	0	1	0	2	0	1	0
1	70	15	7.34	2.9	-4.8	257	1.11	9.9	211	5	0	5	25	3	0	4	0	0	0	10	29	PRE_140	1	75	0	0	1	0	0	0	1	1	0	0
1	144	7	7.15	3.2	-7.2	146	1.1	12.3	204	4	0	0	41	4	4	3	0	0	0	59	120	PRE_145	1	27	0	0	0	1	0	0	1	1	0	0
1	90	15	7.37	2.8	-3.8	214	1.02	12.6	308	4	0	4	20	2	0	4	0	0	0	4	29	PRE_148	1	37	0	0	1	0	0	0	1	1	0	0
1	106	4	7.13	7.1	-7.6	142	1.19	13.9	333	4	0	5	34	3	3	2	3	4	0	16	52	PRE_149	1	18	0	0	0	1	1	0	2	0	1	0
1	112	8	7.199	5.7	-3.1	376	2.6	13.8	283	0	4	0	19	3	3	0	0	1	0	5	22	PRE_15	1	55.1869	0	0	0	0	1	0	1	1	0	0
1	80	10	7.34	2.9	-3.8	127	1.21	9.7	150	4	0	0	34	0	4	3	3	0	0	17	48	PRE_150	1	49	0	0	1	0	0	0	1	1	0	0
1	70	12	7.22	3	-3.8	150	1.49	11.3	310	3	0	6	33	2	5	0	0	2	0	41	59	PRE_153	1	25	0	0	1	0	0	0	1	1	0	0
1	90	3	7.27	3.5	-4.1	195	1.07	11.9	197	3	0	0	29	4	1	0	2	3	0	14	34	PRE_156	1	74	0	0	1	0	0	0	1	1	0	0
1	80	11	7.3	2.8	-4.3	307	1.09	12.2	247	4	0	5	22	0	3	2	0	3	0	11	36	PRE_159	0	65	0	0	1	0	0	0	1	1	0	0
1	105	15	7.28	4.2	-7	146	1.05	16.6	261	2	0	0	32	0	4	4	0	0	0	3	10	PRE_16	1	18.4175	0	0	0	1	0	0	1	1	0	0
1	70	8	7.34	7.5	-3.9	131	1.26	8	234	10	0	4	41	0	4	4	3	2	0	17	49	PRE_161	1	45	0	0	1	0	1	1	3	0	0	1
1	140	14	7.41	1.4	-3.2	275	0.97	7	188	4	6	4	19	0	3	0	3	1	0	14	43	PRE_162	0	86	0	0	0	0	0	1	1	1	0	0
1	80	4	7.33	4.2	-2.4	61	1.78	4.8	89	6	0	5	42	5	0	0	3	3	0	1	1	PRE_165	0	69	1	1	1	0	0	1	2	0	1	0
1	110	15	7.41	5.1	-6.2	187	1	12.5	251	7	0	11	38	0	3	5	2	1	0	29	72	PRE_166	1	38	0	0	0	1	1	0	2	0	1	0
1	80	10	7.46	0.6	-1	294	1.11	9.4	289	3	0	0	25	4	0	0	0	0	3	8	26	PRE_170	0	53	0	0	1	0	0	0	1	1	0	0
1	90	12	7.3	2	-7	100	1.4	10	300	2	0	4	34	3	0	0	3	4	2	7	41	PRE_171	0	48	0	0	1	1	0	0	2	0	1	0
1	100	14	7.25	4.9	-6.6	364	1.22	11.2	314	4	0	5	34	0	4	3	3	0	0	12	24	PRE_172	1	57	0	0	0	1	0	0	1	1	0	0
1	110	15	7.32	4	-7.2	213	1.04	14.8	333	1	0	0	34	0	3	0	5	0	0	6	52	PRE_173	1	45	0	0	0	1	0	0	1	1	0	0
1	105	6	7.26	5	-4.5	245	1.16	12.3	229	2	0	0	41	4	2	0	0	4	3	14	14	PRE_174	1	55	0	0	0	0	1	0	1	1	0	0
1	150	7	7.37	1.8	-7	242	1.07	10.2	247	2	0	0	16	4	0	0	0	0	0	30	30	PRE_177	0	72	0	1	0	1	0	0	1	1	0	0
1	90	14	7.4	2.2	-6	176	1.21	8.2	248	2	0	0	41	0	4	3	3	0	4	5	13	PRE_178	1	77	0	0	1	0	0	1	2	0	1	0
1	130		7.28	0.6	-10	248	1.17	12	283	3	0	0	41	4	0	0	0	4	3	29	124	PRE_180	1	74	0	0	0	1	0	0	1	1	0	0
1	60	7	7.21	5.8	-12	70	1.77	8.8	70	20	16	21	29	2	4	0	3	0	0	21	83	PRE_183	0	58	0	0	1	1	1	1	4	0	0	1
1	100	14	7.25	4.5	-10	143	1.24	11.6	200	4	0	3	34	0	3	0	5	0	0	9	28	PRE_184	1	24	0	0	0	1	0	0	1	1	0	0
1	120	5	7.32	5	-9	86	1.33	15.2	264	7	0	3	29	4	2	0	0	3	0	36	187	PRE_185	1	20	0	0	0	1	1	0	2	0	1	0
1	0	3	7.2	8	-15	95	1.81	14.2	176	6	6	10	75	6	4	0	0	0	0	1	1	PRE_186	1	18	1	1	1	1	1	0	3	0	0	1
1	90	5	7.3	3	-5	142	1.41	11.8	161	1	0	5	34	3	4	2	3	0	0	8	17	PRE_189	1	20	0	0	1	0	0	0	1	1	0	0
1	100	8	7.09	6	-11	111	1.21	11.8	193	0	0	0	36	2	0	0	0	4	4	10	33	PRE_195	1	21	0	0	0	1	1	0	2	0	1	0
1	75	10	7.18	7	-15	78	1.46	7	114	18	10	10	66	4	2	5	5	0	0	49	49	PRE_196	0	58	0	1	1	1	1	1	4	0	0	1
1	110	15	7.37	5	-8	255	1.28	12.1	137	5	0	5	18	0	0	0	3	3	0	3	60	PRE_197	1	61	0	0	0	1	1	0	2	0	1	0
1	100	11	7.31	4	-8.8	255	0.91	15.03	217	0	0	0	41	0	4	5	0	0	0	25	29	PRE_198	1	38	0	0	0	1	0	0	1	1	0	0
1	100	15	7.28	4.2	-12	256	1	13.9	238	0	0	0	25	0	0	5	0	0	0	2	7	PRE_201	1	42	0	0	0	1	0	0	1	1	0	0
1	100	15	7.01	7.8	-5.6	182	1.2	13.6	225	3	0	5	48	2	4	4	4	0	0	2	2	PRE_202	1	82	0	1	0	0	1	0	1	1	0	0
1	0	3	7.25	8	-12	170	1.8	7.1	70	12	5	4	66	4	5	5	0	0	0	1	1	PRE_204	0	83	1	1	1	1	1	1	4	0	0	1
1	75	15	7.36	1.8	-3	157	1.16	10.2	158	2	2	0	19	1	0	3	0	0	3	4	36	PRE_21	0	61.8809	0	0	1	0	0	0	1	1	0	0
1	100	10	7.32	2.9	-6.6	290	1.2	11	159	0	0	0	32	4	0	0	0	0	4	3	13	PRE_210	1	23	0	0	0	1	0	0	1	1	0	0
1	130	15	7.29	3.4	-6.7	241	1.08	13.9	173	0	0	0	50	0	5	5	0	0	0	3	55	PRE_215	1	70	0	0	0	1	0	0	1	1	0	0
1	60	10	7.13	6.4	-13	195	0.98	11.1	275	18	6	8	57	5	4	0	0	4	4	19	109	PRE_217	0	70	0	1	1	1	1	0	3	0	0	1
1	90	15	7.3	4.2	-7.5	214	1.08	12.9	217	3	0	0	57	4	4	5	5	0	3	6	15	PRE_219	0	39	0	0	1	1	0	0	2	0	1	0
1	135	14	7.28	1.7	-12.8	188	1.2	12.8	320	4	4	0	35	0	5	0	0	1	3	5	65	PRE_22	1	31.8494	0	0	0	1	0	0	1	1	0	0
1	90	15	7.31	6.3	-8	208	2.69	8	153	12	5	12	66	0	5	5	4	4	0	38	95	PRE_220	1	53	0	0	1	1	1	1	4	0	0	1
1	141	15	7.337	1.1	-7.2	181	1.05	12.7	135	0	0	0	36	2	2	2	0	4	0	10	16	PRE_225	1	36	0	0	0	1	0	0	1	1	0	0
1	79	14	7.39	2.3	-6.6	132	1.29	7.3	217	5	4	8	34	0	0	0	5	0	3	6	36	PRE_226	0	19	0	0	1	1	0	1	3	0	0	1
1	130	14	7.38	1.7	-8.4	303	1.13	10.2	269	0	0	0	20	4	0	0	0	0	2	4	7	PRE_228	0	29	0	0	0	1	0	0	1	1	0	0
1	90	13	7.39	2.2	-1	137	0.98	13.7	291	4	0	6	59	0	3	5	5	0	2	12	25	PRE_229	1	37	0	0	1	0	0	0	1	1	0	0
1	65	3	7.1	8	-6	203	1.26	6.5	64	20	20	22	66	0	5	5	4	4	0	2	2	PRE_230	1	48	0	1	1	0	1	1	3	0	0	1
1	160	13	7.35	5	-6.5	224	0.87	13.2	198	4	0	0	59	5	3	5	0	0	0	20	20	PRE_231	1	67	0	0	0	1	1	0	2	0	1	0
1	90	15	7.28	3	-6	184	1.17	10	246	1	0	0	41	0	4	5	0	0	0	2	13	PRE_233	0	19	0	0	1	0	0	0	1	1	0	0
1	80	13	7.38	4.8	-1.5	195	1.03	13.7	234	2	0	0	57	0	4	5	4	0	0	21	40	PRE_235	1	56	0	0	1	0	0	0	1	1	0	0
1	0	3	7.1	8	-6	196	1.26	15.2	222	5	5	5	75	5	5	5	0	4	0	2	2	PRE_237	1	18	0	1	1	0	1	0	2	0	1	0
1	110	6	7.27	12	-11.4	217	1.14	12.02	277	4	4	3	48	0	4	4	4	0	0	18	18	PRE_239	1	79	0	1	0	1	1	0	2	0	1	0
1	100	15	7.25	8	-13	264	1.08	13.3	315	0	11	0	25	0	5	0	0	0	0	3	15	PRE_241	1	49	0	0	0	1	1	0	2	0	1	0
1	85	6	7.34	1	-6.6	350	0.93	10.5	217	0	0	0	41	4	0	0	0	4	3	14	48	PRE_245	0	74	0	0	1	1	0	0	2	0	1	0
1	160	6	7.23	3	-9	196	1.09	11.6	200	2	0	0	25	5	0	0	0	0	0	7	52	PRE_249	0	77	0	0	0	1	0	0	1	1	0	0
1	60	15	7.21	0.8	-11.2	282	1.06	13.4	231	0	0	0	16	4	0	0	0	0	0	54	54	PRE_258	1	75	0	0	1	1	0	0	2	0	1	0
1	130	12	7.47	0.5	1	419	1.28	8	689	0	0	0	16	0	0	4	0	0	0	28	254	PRE_29	1	19.5346	0	0	0	0	0	1	1	1	0	0
1	160	14	7.19	6.6	-6	170	0.97	15.6	188	2	0	0	24	0	2	0	2	4	0	12	27	PRE_30	1	41.0951	0	0	0	0	1	0	1	1	0	0
1	80	3	7.46	3.2	-3.3	216	0.98	13.2	147	0	0	0	13	3	0	2	0	0	0	3	3	PRE_31	1	73.7878	0	1	1	0	0	0	1	1	0	0
1	125	13	7.31	7	-6	257	1.11	9.9	211	5	5	0	26	3	0	4	0	0	1	10	28	PRE_34	0	75.3183	0	0	0	0	1	0	1	1	0	0
1	85	13	7.51	2.9	-4.1	248	1.17	9.6	283	0	0	0	18	0	0	0	3	0	3	1	90	PRE_45	0	25.9439	0	0	1	0	0	0	1	1	0	0
1	120	7	7.24	1.6	-8	195	0.94	16.6	270	0	0	0	17	3	0	2	0	2	0	3	8	PRE_47	1	19.2088	0	0	0	1	0	0	1	1	0	0
1	135	15	7.32	4.1	-7	195	1.06	13.2	222	0	0	0	29	0	3	4	2	2	2	2	46	PRE_59	1	32.2628	0	0	0	1	0	0	1	1	0	0
1	170	15	7.31	4.1	-7	490	1.18	12.9	161	0	0	0	22	0	3	3	2	0	2	4	31	PRE_62	1	44.4381	0	0	0	1	0	0	1	1	0	0
1	118	10	7.36	3.9	-7	220	1.13	14.3	153	0	0	0	5	0	0	1	2	0	0	2	12	PRE_63	1	28.0192	0	0	0	1	0	0	1	1	0	0
1	80	13	7.22	4.4	-7	240	0.9	16.2	230	0	0	0	25	0	5	0	0	0	0	3	18	PRE_67	1	51.6386	0	0	1	1	0	0	2	0	1	0
1	89	15	7.36	3	-6	333	1.02	14.8	230	0	0	0	24	0	4	2	2	0	0	24	50	PRE_68	1	76.0082	0	0	1	0	0	0	1	1	0	0
1	104	14	7.39	1.9	-20.2	342	1.12	11.7	150	0	0	0	16	0	4	0	0	0	0	2	11	PRE_7	1	53.0294	0	0	0	1	0	0	1	1	0	0
1	100	11	7.34	2.9	-8.8	65	1.67	9.9	84	4	6	4	26	0	3	0	4	0	1	27	27	PRE_72	1	81.5168	0	1	0	1	0	0	1	1	0	0
1	78	15	7.31	4.1	-8	224	1.19	8.9	153	8	7	0	16	0	0	4	0	0	0	35	72	PRE_79	1	74.4312	0	0	1	1	0	1	3	0	0	1
1	110	15	7.29	2.8	-6	161	1.2	8.5	102	2	0	0	25	0	4	0	3	0	0	2	42	PRE_80	1	62.3819	0	0	0	0	0	1	1	1	0	0
1	130	11	7.11	7	-9	113	1.51	10.3	222	0	0	0	4	0	0	0	2	0	0	27	58	PRE_90	1	71.2307	0	0	0	1	1	0	2	0	1	0
1	130	10	7.23	5.1	-10	171	1.06	12.6	102	0	0	0	27	3	3	3	2	2	0	3	37	PRE_91	0	25.1335	0	0	0	1	1	0	2	0	1	0
1	80	8	7.42	0.9	0.4	252	1.02	13.9	195	0	0	0	18	3	3	0	0	0	0	29	264	PRE_93	1	83.5428	0	0	1	0	0	0	1	1	0	0
